# Supplementary material for: The Glycosylation of Serum IgG Antibodies in Post-COVID-19 and Post-Vaccination Patients
Source: Int J Mol Sci. 2025 Jan 18;26(2):807. doi: 10.3390/ijms26020807 (PMC11765615; doi:10.3390/ijms26020807)
Supplement: Supplementary file 1 [file ijms-26-00807-s001.zip]

Archive with 1 entries (1 files):
- ijms-3384946-supplementary.pdf
